# Supplementary material for: No relationship between male pubertal timing and depression – new insights from epidemiology and Mendelian randomization
Source: Psychol Med. 2024 Mar 22;54(9):1975–84. doi: 10.1017/S0033291724000060 (PMC11413349; doi:10.1017/S0033291724000060)
Supplement: Hirtz et al. supplementary material 2 — Hirtz et al. supplementary material [file S0033291724000060sup002.xlsx]

## Sheet: S2 Logistic Regression
SUPPLEMENTARY MATERIAL 2
Supplementary Table 2 – Detailed Logistic Regression Results
model	variable	b	t	P	OR	Lower 95% CI	Upper 95% CI
2 - adjusted	Intercept	-0.40	-0.19	.85	.67	0.01	41.77
	Voice break	0.01	0.06	.95	1.01	0.80	1.26
	BMI	0.02	0.58	.57	1.02	0.95	1.10
	SES - MacArthur scale	-0.26	-2.67	.01	0.77	0.64	0.94
	Social support	-0.01	-0.66	.51	0.99	0.98	1.01
	Self-efficacy	-0.04	-3.91	<.001	0.96	0.94	0.980
	CTQ - emotional	0.08	1.44	.15	1.08	0.97	1.20
	CTQ - physical	0.13	1.80	.07	1.14	0.99	1.31
	Adverse life events	0.21	2.08	.04	1.23	1.01	1.50
	Body self-image
	much too thin	0.06	0.07	.95	1.06	0.20	5.63
	a bit too thin	-0.39	-0.68	.50	0.67	0.21	2.13
	exactly the right weight	-0.26	-0.47	.64	0.77	0.26	2.30
	too obese	-0.44	-0.88	.38	0.64	0.24	1.73
	much too obese§	-	-	-	-	-	-
3 - adjusted with interactions
	Intercept	-0.2	-0.14	0.89	0.82	0.04	15.2
	Voice break#	0.68	0.52	0.6	1.97	0.15	25.25
	BMI	0.02	0.37	0.71	1.02	0.94	1.1
	SES - MacArthur scale	-0.24	-2.53	0.01	0.79	0.66	0.95
	Social support	-0.01	-0.75	0.45	0.99	0.98	1.01
	Self-efficacy	-0.04	-3.84	0.0001	0.96	0.94	0.98
	CTQ - emotional	0.07	1.42	0.16	1.08	0.97	1.19
	CTQ - physical	0.14	1.93	0.06	1.15	1	1.32
	Adverse life events	0.18	1.92	0.06	1.19	1	1.43
	Body self-image
	much too thin	-0.06	-0.06	0.95	0.94	0.15	5.85
	a bit too thin	-0.53	-0.8	0.43	0.59	0.16	2.17
	exactly the right weight	-0.38	-0.66	0.51	0.68	0.22	2.12
	too obese	-0.52	-0.93	0.36	0.59	0.2	1.79
	much too obese§	-	-	-
	BMI x VB	0.004	0.14	0.89	1	0.95	1.06
	SES - MacArthur scale x VB	0.09	1.45	0.15	1.1	0.97	1.24
	Support x VB	-0.004	-0.79	0.43	1	0.98	1.01
	Self-efficacy x VB	-0.001	-0.13	0.9	1	0.98	1.02
	CTQ - emotional x VB	-0.02	-0.44	0.66	0.98	0.9	1.07
	CTQ - physical x VB	0.04	0.7	0.48	1.04	0.93	1.16
	Adverse life events x VB	-0.06	-0.86	0.39	0.94	0.81	1.08
	Body self-image x VB
	much too thin	-0.81	-1.21	0.23	0.44	0.12	1.66
	a bit too thin	-0.91	-1.49	0.14	0.4	0.12	1.33
	exactly the right weight	-0.74	-1.3	0.19	0.48	0.16	1.45
	too obese	-0.86	-1.64	0.1	0.42	0.15	1.18
	much too obese§	-	-	-	-	-	-
Relationship between either male pubertal timing (MPT) and incident MDD. b = unstandardized regression coefficient, OR = odds ratio, CI = confidence interval, VB = voice break. § = reference category. # = for reasons of multicollinearity with the interaction term of voice break with body self-image, voice break was centered.

## Sheet: S3 Multiple Imputation 
Supplementary Table 3 – Multiple Imputation Results
model	variable	b	se	Lower 95% CI	Upper 95% CI
1 - unadjusted	Intercept	-1.78	1.38	-4.49	0.93
	Voice break	-0.06	0.1	-0.25	0.13
2 - adjusted	Intercept	0.87	2.09	-3.25	4.98
	Voice break	-0.04	0.11	-0.24	0.17
	BMI	0.01	0.04	-0.07	0.09
	SES - MacArthur scale	-0.21	0.08	-0.36	-0.06
	Social support	-0.01	0.01	-0.03	0
	Self-efficacy	-0.03	0.01	-0.05	-0.01
	CTQ - emotional	0.08	0.04	0	0.16
	CTQ - physical	0.06	0.07	-0.08	0.2
	Adverse life events	0.17	0.1	-0.02	0.36
	Body self-image
	much too thin	0.22	0.89	-1.59	2.03
	a bit too thin	-0.65	0.66	-1.98	0.69
	exactly the right weight	-0.43	0.55	-1.52	0.66
	too obese	-0.29	0.5	-1.29	0.71
	much too obese§	-	-	-	-
3 - adjusted with interactions	Intercept	0.48	1.48	-2.43	3.4
	Voice break#	-0.05	1.39	-2.84	2.73
	BMI	0.01	0.04	-0.08	0.09
	SES - MacArthur scale	-0.2	0.08	-0.35	-0.05
	Social support	-0.01	0.01	-0.03	-0.0004
	Self-efficacy	-0.03	0.01	-0.05	-0.01
	CTQ - emotional	0.08	0.04	-0.01	0.16
	CTQ - physical	0.06	0.07	-0.09	0.21
	Adverse life events	0.15	0.09	-0.04	0.33
	Body self-image
	much too thin	0.18	0.94	-1.71	2.08
	a bit too thin	-0.7	0.69	-2.09	0.69
	exactly the right weight	-0.46	0.57	-1.59	0.66
	too obese	-0.32	0.54	-1.4	0.76
	much too obese§	-	-	-	-
	BMI x VB	0.01	0.03	-0.05	0.06
	SES - MacArthur scale x VB	0.01	0.06	-0.12	0.14
	Support x VB	0.0004	0.01	-0.01	0.01
	Self-efficacy x VB	0.002	0.01	-0.01	0.01
	CTQ - emotional x VB	-0.02	0.04	-0.11	0.06
	CTQ - physical x VB	0.02	0.05	-0.09	0.13
	Adverse life events x VB	-0.07	0.08	-0.22	0.09
	Body self-image x VB
	much too thin	-0.34	0.8	-2.02	1.34
	a bit too thin	-0.28	0.63	-1.56	1.01
	exactly the right weight	-0.22	0.63	-1.52	1.08
	too obese	-0.26	0.55	-1.4	0.88
	much too obese§	-	-	-	-
Relationship between either male pubertal timing (MPT) and incident MDD. b = unstandardized regression coefficient, OR = odds ratio, CI = confidence interva, VB = voice break. § = reference category. # = for reasons of multicollinearity with the interaction term of voice break with body self-image, voice break was centered.

## Sheet: S4 Harmonized MPT on MDD
Table S4 - Harmonized Data for Univariable MR: Male Pubertal Timing (MPT) as Exposure (Hollis et al 2020) on Risk for Depresson (MDD) (Howard et al 2019)
SNP	effect_allele,MPT	other_allele,MPT	effect_allele,depression	other_allele,depression	beta,MPT	beta,depression	eaf,MPT	eaf,depression	palindromic	ambiguous	se,depression	pval,depression	samplesize,depression	depression	se,MPT	pval,MPT	samplesize,MPT	MPT	mr_keep	F-statistics MPT
rs10110581	G	A	G	A	0.0246328	-0.0128	0.26285	0.2675	FALSE	FALSE	0.0049	0.008912	807553	depression	0.00368478	2.309e-11	205354	male puberty time	TRUE	44.6894
rs10164550	G	A	G	A	-0.0218353	-0.0024	0.65711	0.6426	FALSE	FALSE	0.0046	0.5986	807553	depression	0.00341701	1.657e-10	205354	male puberty time	TRUE	40.8343
rs10188334	T	C	T	C	0.0254159	-0.0046	0.1824	0.1722	FALSE	FALSE	0.0058	0.4229	807553	depression	0.00420011	1.437e-09	205354	male puberty time	TRUE	36.6176
rs10765711	G	C	G	C	-0.018261	0.005	0.41486	0.4227	TRUE	TRUE	0.0044	0.2472	807553	depression	0.00329202	2.905e-08	205354	male puberty time	TRUE	30.7697
rs10919759	G	A	G	A	-0.0271995	0.0018	0.51682	0.5105	FALSE	FALSE	0.0043	0.6716	807553	depression	0.00324578	5.295e-17	205354	male puberty time	TRUE	70.2236
rs10934420	T	C	T	C	-0.0204328	0.0104	0.51121	0.5071	FALSE	FALSE	0.0043	0.01587	807553	depression	0.00324476	3.031e-10	205354	male puberty time	TRUE	39.6542
rs10980922	T	A	T	A	0.0553745	0.0102	0.08683	0.0835	TRUE	FALSE	0.0079	0.1949	807553	depression	0.00576013	7.018e-22	205354	male puberty time	TRUE	92.4178
rs11156429	T	G	T	G	0.0494686	-0.0182	0.46012	0.4546	FALSE	FALSE	0.0043	2.5e-05	807553	depression	0.00325431	3.485e-52	205354	male puberty time	TRUE	231.069
rs1121980	G	A	G	A	0.0217064	-0.0093	0.56666	0.5736	FALSE	FALSE	0.0043	0.03143	807553	depression	0.00327316	3.32e-11	205354	male puberty time	TRUE	43.9785
rs112881196	G	C	G	C	0.0833248	0.0387	0.02449	0.0372	TRUE	FALSE	0.0117	0.0009138	807553	depression	0.0104938	2.016e-15	205354	male puberty time	TRUE	63.0497
rs11603453	T	C	T	C	0.0189102	0.0039	0.46732	0.4695	FALSE	FALSE	0.0043	0.3644	807553	depression	0.00325089	5.994e-09	205354	male puberty time	TRUE	33.8367
rs11671893	T	C	T	C	0.0264194	0.0146	0.84998	0.8375	FALSE	FALSE	0.0058	0.01222	807553	depression	0.00454218	6.011e-09	205354	male puberty time	TRUE	33.8311
rs11761054	G	C	G	C	0.0199695	0.0062	0.29138	0.2809	TRUE	FALSE	0.0048	0.1999	807553	depression	0.00356949	2.213e-08	205354	male puberty time	TRUE	31.2984
rs11836880	G	C	G	C	-0.0532659	0.0161	0.04031	0.0424	TRUE	FALSE	0.0108	0.1381	807553	depression	0.00824653	1.053e-10	205354	male puberty time	TRUE	41.7211
rs11873906	G	A	G	A	0.0198888	-0.0028	0.27643	0.28	FALSE	FALSE	0.0048	0.5549	807553	depression	0.00362669	4.158e-08	205354	male puberty time	TRUE	30.0743
rs12766208	G	C	G	C	0.0246158	0.0007	0.70041	0.6914	TRUE	FALSE	0.0047	0.8812	807553	depression	0.00354082	3.601e-12	205354	male puberty time	TRUE	48.3304
rs12895406	G	A	G	A	-0.0205274	0.0066	0.53555	0.5435	FALSE	FALSE	0.0043	0.1257	807553	depression	0.00325217	2.756e-10	205354	male puberty time	TRUE	39.8401
rs12930815	T	C	T	C	-0.0193445	0.0002	0.52081	0.5192	FALSE	FALSE	0.0043	0.9711	807553	depression	0.00324676	2.552e-09	205354	male puberty time	TRUE	35.4988
rs12940636	T	C	T	C	-0.020139	-0.004	0.65504	0.6537	FALSE	FALSE	0.0045	0.3759	807553	depression	0.00341212	3.587e-09	205354	male puberty time	TRUE	34.8361
rs12983109	G	A	G	A	0.0203883	0.0003	0.74213	0.7415	FALSE	FALSE	0.0049	0.9596	807553	depression	0.00370768	3.821e-08	205354	male puberty time	TRUE	30.2383
rs138625771	G	C	G	C	-0.084535	-0.012	0.98082	0.976	TRUE	FALSE	0.0146	0.4138	807553	depression	0.0118256	8.776e-13	205354	male puberty time	TRUE	51.1004
rs142058842	G	C	G	C	0.0539323	-0.0002	0.16996	0.1673	TRUE	FALSE	0.0057	0.9727	807553	depression	0.00431837	8.57e-36	205354	male puberty time	TRUE	155.976
rs1514177	G	C	G	C	0.0215181	-0.0088	0.58301	0.5758	TRUE	TRUE	0.0044	0.04355	807553	depression	0.00328959	6.1e-11	205354	male puberty time	TRUE	42.7882
rs1598656	G	A	G	A	-0.0224207	-0.0098	0.71004	0.6939	FALSE	FALSE	0.0047	0.03612	807553	depression	0.00357464	3.561e-10	205354	male puberty time	TRUE	39.3399
rs1659127	G	A	G	A	-0.0496984	-0.0018	0.66958	0.6707	FALSE	FALSE	0.0046	0.6917	807553	depression	0.00344833	4.33e-47	205354	male puberty time	TRUE	207.714
rs17190166	C	A	C	A	0.0281975	0.0071	0.57025	0.5755	FALSE	FALSE	0.0044	0.1049	807553	depression	0.00327644	7.557e-18	205354	male puberty time	TRUE	74.0655
rs17193410	G	A	G	A	0.0282992	-0.0061	0.88044	0.8843	FALSE	FALSE	0.0069	0.3718	807553	depression	0.0049992	1.507e-08	205354	male puberty time	TRUE	32.044
rs17833789	C	A	C	A	0.0281341	0.0037	0.54689	0.5528	FALSE	FALSE	0.0043	0.3917	807553	depression	0.0032583	5.894e-18	205354	male puberty time	TRUE	74.5563
rs1856502	T	A	T	A	0.0358022	-0.0073	0.52928	0.5428	TRUE	TRUE	0.0043	0.09478	807553	depression	0.00324952	3.14e-28	205354	male puberty time	TRUE	121.39
rs1979835	G	A	G	A	-0.0293115	-0.0069	0.87579	0.8656	FALSE	FALSE	0.0063	0.2749	807553	depression	0.00491773	2.517e-09	205354	male puberty time	TRUE	35.5262
rs2049045	G	C	G	C	-0.0271658	-0.0175	0.81729	0.815	TRUE	FALSE	0.0055	0.001492	807553	depression	0.00419734	9.661e-11	205354	male puberty time	TRUE	41.8888
rs2186245	T	C	T	C	-0.040836	-0.0048	0.1779	0.1851	FALSE	FALSE	0.0055	0.3866	807553	depression	0.00424124	6.072e-22	205354	male puberty time	TRUE	92.7045
rs2311380	T	A	T	A	-0.0212129	0.0115	0.25294	0.2603	TRUE	FALSE	0.005	0.01996	807553	depression	0.00373127	1.307e-08	205354	male puberty time	TRUE	32.321
rs2473234	C	A	C	A	-0.0287465	0.0003	0.85615	0.8586	FALSE	FALSE	0.0062	0.9627	807553	depression	0.00462182	4.98e-10	205354	male puberty time	TRUE	38.6852
rs2842385	G	A	G	A	0.0274003	-0.0091	0.19339	0.1976	FALSE	FALSE	0.0054	0.09074	807553	depression	0.00410671	2.522e-11	205354	male puberty time	TRUE	44.5166
rs2923177	T	G	T	G	0.0226773	-0.0041	0.5471	0.5291	FALSE	FALSE	0.0043	0.3478	807553	depression	0.00325843	3.413e-12	205354	male puberty time	TRUE	48.4357
rs34437050	G	A	G	A	-0.131615	0.0445	0.98967	0.9858	FALSE	FALSE	0.0188	0.01784	807553	depression	0.0160416	2.313e-16	205354	male puberty time	TRUE	67.3161
rs35063026	T	C	T	C	0.0506649	0.0025	0.06937	0.0966	FALSE	FALSE	0.0074	0.738	807553	depression	0.00638365	2.077e-15	205354	male puberty time	TRUE	62.9907
rs3743266	T	C	T	C	0.0239994	0.0008	0.66014	0.6677	FALSE	FALSE	0.0046	0.8587	807553	depression	0.00342433	2.409e-12	205354	male puberty time	TRUE	49.1189
rs3824915	G	C	G	C	0.0302705	-0.0008	0.49646	0.4974	TRUE	TRUE	0.0043	0.8578	807553	depression	0.00324402	1.047e-20	205354	male puberty time	TRUE	87.0707
rs438830	G	A	G	A	-0.0246183	0.0098	0.77989	0.7838	FALSE	FALSE	0.0052	0.05975	807553	depression	0.00391477	3.204e-10	205354	male puberty time	TRUE	39.5459
rs4664605	T	C	T	C	-0.021809	0.0104	0.63631	0.6471	FALSE	FALSE	0.0045	0.02223	807553	depression	0.00337165	9.908e-11	205354	male puberty time	TRUE	41.8396
rs4717905	C	A	C	A	0.0207391	-0.0151	0.75758	0.75	FALSE	FALSE	0.005	0.002468	807553	depression	0.00378481	4.264e-08	205354	male puberty time	TRUE	30.0255
rs4801593	T	A	T	A	0.020071	0.0124	0.2663	0.27	TRUE	FALSE	0.0048	0.01044	807553	depression	0.00366943	4.505e-08	205354	male puberty time	TRUE	29.9187
rs4900184	T	C	T	C	0.021245	-0.0134	0.40685	0.4126	FALSE	FALSE	0.0044	0.002124	807553	depression	0.00330175	1.239e-10	205354	male puberty time	TRUE	41.4025
rs4911442	G	A	G	A	0.0289958	0.0029	0.11213	0.137	FALSE	FALSE	0.0063	0.6467	807553	depression	0.00514053	1.694e-08	205354	male puberty time	TRUE	31.8165
rs583269	T	C	T	C	0.0186465	0.0038	0.55723	0.534	FALSE	FALSE	0.0043	0.3792	807553	depression	0.0032654	1.128e-08	205354	male puberty time	TRUE	32.6078
rs58611096	T	A	T	A	-0.022851	0.0028	0.70694	0.7106	TRUE	FALSE	0.0048	0.5523	807553	depression	0.00356347	1.431e-10	205354	male puberty time	TRUE	41.1211
rs6006984	T	C	T	C	-0.0271554	0.0085	0.70661	0.7223	FALSE	FALSE	0.0048	0.07688	807553	depression	0.0035623	2.478e-14	205354	male puberty time	TRUE	58.1102
rs6014657	C	A	C	A	0.0297323	0	0.77091	0.7772	FALSE	FALSE	0.0052	0.999	807553	depression	0.00385956	1.324e-14	205354	male puberty time	TRUE	59.3444
rs60856990	G	A	G	A	-0.0190781	-0.0138	0.62881	0.6267	FALSE	FALSE	0.0045	0.002108	807553	depression	0.00335726	1.326e-08	205354	male puberty time	TRUE	32.2923
rs61168554	G	A	G	A	-0.0185758	-0.0041	0.36132	0.348	FALSE	FALSE	0.0045	0.361	807553	depression	0.00337641	3.763e-08	205354	male puberty time	TRUE	30.2681
rs62379978	T	G	T	G	-0.0363071	0.0115	0.83343	0.8455	FALSE	FALSE	0.0061	0.05833	807553	depression	0.00435322	7.411e-17	205354	male puberty time	TRUE	69.5603
rs6473008	T	C	T	C	-0.0184391	0.008	0.52872	0.5446	FALSE	FALSE	0.0043	0.06503	807553	depression	0.00324931	1.389e-08	205354	male puberty time	TRUE	32.2029
rs6486116	C	A	C	A	-0.0222496	0.0075	0.71028	0.7121	FALSE	FALSE	0.0047	0.1129	807553	depression	0.00357552	4.885e-10	205354	male puberty time	TRUE	38.7226
rs6560353	T	G	T	G	-0.0328818	0.0101	0.16071	0.1636	FALSE	FALSE	0.0058	0.08422	807553	depression	0.00441637	9.663e-14	205354	male puberty time	TRUE	55.4345
rs6589961	T	C	T	C	0.0375596	-0.009	0.57472	0.5677	FALSE	FALSE	0.0043	0.03798	807553	depression	0.00328078	2.396e-30	205354	male puberty time	TRUE	131.065
rs6670873	T	C	T	C	-0.0252984	0.0016	0.19054	0.2115	FALSE	FALSE	0.0053	0.7665	807553	depression	0.00413002	9.041e-10	205354	male puberty time	TRUE	37.5216
rs6925777	T	C	T	C	0.0224203	-0.0092	0.48782	0.4812	FALSE	FALSE	0.0043	0.03267	807553	depression	0.00324491	4.867e-12	205354	male puberty time	TRUE	47.7396
rs7136086	T	C	T	C	-0.0248268	-0.0073	0.73408	0.7418	FALSE	FALSE	0.0049	0.1394	807553	depression	0.0036711	1.354e-11	205354	male puberty time	TRUE	45.7349
rs71578952	T	C	T	C	-0.0354535	0.0019	0.49468	0.4645	FALSE	FALSE	0.0043	0.6566	807553	depression	0.00324413	8.421e-28	205354	male puberty time	TRUE	119.432
rs73182377	T	C	T	C	-0.0395048	0.007	0.22701	0.2436	FALSE	FALSE	0.0052	0.1768	807553	depression	0.00387199	1.928e-24	205354	male puberty time	TRUE	104.095
rs7402990	G	A	G	A	0.0514456	0.0027	0.91593	0.9182	FALSE	FALSE	0.008	0.7401	807553	depression	0.00584509	1.35e-18	205354	male puberty time	TRUE	77.4664
rs767657	T	G	T	G	0.0221214	0.0066	0.40094	0.4011	FALSE	FALSE	0.0044	0.1331	807553	depression	0.00330954	2.323e-11	205354	male puberty time	TRUE	44.6778
rs77578010	G	A	G	A	-0.0363034	-0.0008	0.77607	0.7814	FALSE	FALSE	0.0052	0.8778	807553	depression	0.00389078	1.053e-20	205354	male puberty time	TRUE	87.0604
rs780094	T	C	T	C	0.0202561	0.0037	0.41327	0.3851	FALSE	FALSE	0.0044	0.3985	807553	depression	0.00329387	7.766e-10	205354	male puberty time	TRUE	37.8181
rs7853970	T	C	T	C	0.0223234	-0.0092	0.46128	0.4654	FALSE	FALSE	0.0044	0.03467	807553	depression	0.00325371	6.843e-12	205354	male puberty time	TRUE	47.0721
rs7896371	T	C	T	C	0.020405	0.0036	0.45382	0.4588	FALSE	FALSE	0.0044	0.4099	807553	depression	0.00325787	3.769e-10	205354	male puberty time	TRUE	39.2287
rs7905367	G	C	G	C	0.0271011	-0.0118	0.21933	0.2069	TRUE	FALSE	0.0055	0.03075	807553	depression	0.00391977	4.713e-12	205354	male puberty time	TRUE	47.8028
rs913588	G	A	G	A	0.0188807	-0.0084	0.50966	0.4876	FALSE	FALSE	0.0043	0.04871	807553	depression	0.00324455	5.913e-09	205354	male puberty time	TRUE	33.8631
rs9408817	G	A	G	A	0.0411244	-0.0042	0.6732	0.6843	FALSE	FALSE	0.0046	0.3676	807553	depression	0.00345804	1.296e-32	205354	male puberty time	TRUE	141.429

## Sheet: S5 SNP-Heritability for MPT
Table S5 - Proportion of Explained Variance (h2SNP) per SNP Associated with Male Pubertal Timing (MPT) by Hollis et al 2020 (n=71).
SNP	F_MPT	PVE
rs11156429	231.069	0.00112396
rs112881196	63.0497	0.000306935
rs2049045	41.8888	0.000203942
rs60856990	32.2923	0.000157227
rs4900184	41.4025	0.000201575
rs4717905	30.0255	0.000146192
rs10110581	44.6894	0.000217574
rs4801593	29.9187	0.000145672
rs11671893	33.8311	0.000164718
rs10934420	39.6542	0.000193065
rs34437050	67.3161	0.000327698
rs2311380	32.321	0.000157367
rs4664605	41.8396	0.000203702
rs7905367	47.8028	0.000232729
rs1121980	43.9785	0.000214113
rs6925777	47.7396	0.000232421
rs7853970	47.0721	0.000229171
rs1598656	39.3399	0.000191534
rs6589961	131.065	0.000637832
rs1514177	42.7882	0.000208319
rs913588	33.8631	0.000164874
rs62379978	69.5603	0.00033862
rs438830	39.5459	0.000192537
rs6473008	32.2029	0.000156792
rs6006984	58.1102	0.000282895
rs6560353	55.4345	0.000269873
rs2842385	44.5166	0.000216732
rs1856502	121.39	0.000590775
rs17190166	74.0655	0.000360542
rs6486116	38.7226	0.00018853
rs12895406	39.8401	0.000193969
rs767657	44.6778	0.000217517
rs11836880	41.7211	0.000203126
rs7136086	45.7349	0.000222663
rs73182377	104.095	0.00050665
rs10980922	92.4178	0.000449839
rs11761054	31.2984	0.000152389
rs10765711	30.7697	0.000149815
rs1979835	35.5262	0.000172969
rs2923177	48.4357	0.000235808
rs61168554	30.2681	0.000147373
rs11603453	33.8367	0.000164745
rs9408817	141.429	0.000688236
rs17193410	32.044	0.000156018
rs12940636	34.8361	0.00016961
rs583269	32.6078	0.000158762
rs2186245	92.7045	0.000451234
rs17833789	74.5563	0.00036293
rs780094	37.8181	0.000184126
rs7896371	39.2287	0.000190994
rs138625771	51.1004	0.000248779
rs10188334	36.6176	0.000178283
rs58611096	41.1211	0.000200204
rs11873906	30.0743	0.000146429
rs10164550	40.8343	0.000198809
rs4911442	31.8165	0.000154911
rs71578952	119.432	0.000581255
rs10919759	70.2236	0.000341847
rs1659127	207.714	0.00101047
rs35063026	62.9907	0.000306648
rs7402990	77.4664	0.000377091
rs6670873	37.5216	0.000182683
rs3824915	87.0707	0.000423822
rs3743266	49.1189	0.000239135
rs77578010	87.0604	0.000423773
rs12766208	48.3304	0.000235297
rs12983109	30.2383	0.000147228
rs2473234	38.6852	0.000188347
rs12930815	35.4988	0.000172837
rs142058842	155.976	0.000758969
rs6014657	59.3444	0.000288902
		0.0202424
Proportion of explained variance by SNPs (PVE) calculated according Shim et al 2015. The total h2SNP is 0,0202. F_MTP: F-statistics for SNPs associated with male puberty timing.

## Sheet: S7 Harmonized MVMR MPT on MDD
Table S7 - Harmonized Data for Multivariable MR: Male Pubertal Timing (MPT; Hollis et al 2020) as Exposure, BMI in Males (Pulit et al 2019) as Covariable (Confounder) and Risk for Deprssion (MDD) as Outcome (Howard et al 2019)
SNP	effect_allele.MBT	other_allele.MBT	beta.MBT	beta.BMI	se.BMI	se.MBT	beta.Depression	se.Depression
rs10110581	G	A	0.0246328	-0.0084	0.0033	0.00368478	-0.0128	0.0049
rs10164550	G	A	-0.0218353	-0.0035	0.003	0.00341701	-0.0024	0.0046
rs10188334	T	C	0.0254159	-0.0585	0.0031	0.00420011	-0.0046	0.0058
rs10765711	G	C	-0.018261	0.0067	0.0025	0.00329202	0.005	0.0044
rs10919759	G	A	-0.0271995	-0.0005	0.0029	0.00324578	0.0018	0.0043
rs10934420	T	C	-0.0204328	0.0016	0.0025	0.00324476	0.0104	0.0043
rs10980922	T	A	0.0553745	-0.0125	0.0052	0.00576013	0.0102	0.0079
rs11156429	T	G	0.0494686	-0.0071	0.0024	0.00325431	-0.0182	0.0043
rs1121980	G	A	0.0217064	-0.0783	0.0024	0.00327316	-0.0093	0.0043
rs112881196	G	C	0.0833248	-0.0042	0.0076	0.0104938	0.0387	0.0117
rs11603453	T	C	0.0189102	-0.0018	0.0029	0.00325089	0.0039	0.0043
rs11671893	T	C	0.0264194	0.0236	0.0039	0.00454218	0.0146	0.0058
rs11761054	G	C	0.0199695	-0.0027	0.0028	0.00356949	0.0062	0.0048
rs11836880	G	C	-0.0532659	-0.0103	0.0072	0.00824653	0.0161	0.0108
rs11873906	G	A	0.0198888	-0.0053	0.0032	0.00362669	-0.0028	0.0048
rs12766208	G	C	0.0246158	-0.0073	0.0027	0.00354082	0.0007	0.0047
rs12895406	G	A	-0.0205274	-0.0004	0.0025	0.00325217	0.0066	0.0043
rs12930815	T	C	-0.0193445	0.0058	0.0029	0.00324676	0.0002	0.0043
rs12940636	T	C	-0.020139	-0.0015	0.0026	0.00341212	-0.004	0.0045
rs12983109	G	A	0.0203883	0.0066	0.0033	0.00370768	0.0003	0.0049
rs138625771	G	C	-0.084535	0.0103	0.0098	0.0118256	-0.012	0.0146
rs142058842	G	C	0.0539323	-0.0137	0.0039	0.00431837	-0.0002	0.0057
rs1514177	G	C	0.0215181	-0.0167	0.0024	0.00328959	-0.0088	0.0044
rs1598656	G	A	-0.0224207	0.0012	0.0027	0.00357464	-0.0098	0.0047
rs1659127	G	A	-0.0496984	0.002	0.0025	0.00344833	-0.0018	0.0046
rs17190166	C	A	0.0281975	0.0061	0.0029	0.00327644	0.0071	0.0044
rs17193410	G	A	0.0282992	-0.0017	0.0038	0.0049992	-0.0061	0.0069
rs17833789	C	A	0.0281341	-0.0082	0.0029	0.0032583	0.0037	0.0043
rs1856502	T	A	0.0358022	-0.0065	0.0029	0.00324952	-0.0073	0.0043
rs1979835	G	A	-0.0293115	-0.0006	0.0037	0.00491773	-0.0069	0.0063
rs2049045	G	C	-0.0271658	0.047	0.0031	0.00419734	-0.0175	0.0055
rs2186245	T	C	-0.040836	0.0105	0.0032	0.00424124	-0.0048	0.0055
rs2311380	T	A	-0.0212129	0.0133	0.0033	0.00373127	0.0115	0.005
rs2473234	C	A	-0.0287465	0.0026	0.0041	0.00462182	0.0003	0.0062
rs2842385	G	A	0.0274003	0.0055	0.0031	0.00410671	-0.0091	0.0054
rs2923177	T	G	0.0226773	0.0021	0.0029	0.00325843	-0.0041	0.0043
rs34437050	G	A	-0.131615	-0.0102	0.0123	0.0160416	0.0445	0.0188
rs35063026	T	C	0.0506649	-0.0019	0.0049	0.00638365	0.0025	0.0074
rs3743266	T	C	0.0239994	0.0022	0.0026	0.00342433	0.0008	0.0046
rs3824915	G	C	0.0302705	-0.0029	0.0025	0.00324402	-0.0008	0.0043
rs438830	G	A	-0.0246183	-0.003	0.0031	0.00391477	0.0098	0.0052
rs4664605	T	C	-0.021809	0.003	0.0027	0.00337165	0.0104	0.0045
rs4717905	C	A	0.0207391	-0.0215	0.0033	0.00378481	-0.0151	0.005
rs4801593	T	A	0.020071	-0.0007	0.0033	0.00366943	0.0124	0.0048
rs4900184	T	C	0.021245	-0.0221	0.0029	0.00330175	-0.0134	0.0044
rs4911442	G	A	0.0289958	-0.0145	0.0035	0.00514053	0.0029	0.0063
rs583269	T	C	0.0186465	0.0011	0.0029	0.0032654	0.0038	0.0043
rs58611096	T	A	-0.022851	0.0116	0.0032	0.00356347	0.0028	0.0048
rs6006984	T	C	-0.0271554	0.0054	0.0028	0.0035623	0.0085	0.0048
rs6014657	C	A	0.0297323	-0.0021	0.003	0.00385956	0	0.0052
rs60856990	G	A	-0.0190781	-0.0065	0.003	0.00335726	-0.0138	0.0045
rs61168554	G	A	-0.0185758	0.0049	0.003	0.00337641	-0.0041	0.0045
rs62379978	T	G	-0.0363071	0.0096	0.0041	0.00435322	0.0115	0.0061
rs6473008	T	C	-0.0184391	0.001	0.0025	0.00324931	0.008	0.0043
rs6486116	C	A	-0.0222496	0.013	0.0027	0.00357552	0.0075	0.0047
rs6560353	T	G	-0.0328818	0.005	0.0038	0.00441637	0.0101	0.0058
rs6589961	T	C	0.0375596	-0.0056	0.0026	0.00328078	-0.009	0.0043
rs6670873	T	C	-0.0252984	0.0319	0.0032	0.00413002	0.0016	0.0053
rs6925777	T	C	0.0224203	0.0064	0.0025	0.00324491	-0.0092	0.0043
rs7136086	T	C	-0.0248268	0.0029	0.0033	0.0036711	-0.0073	0.0049
rs71578952	T	C	-0.0354535	-0.0011	0.0029	0.00324413	0.0019	0.0043
rs73182377	T	C	-0.0395048	0.0015	0.0034	0.00387199	0.007	0.0052
rs7402990	G	A	0.0514456	0.0079	0.0051	0.00584509	0.0027	0.008
rs767657	T	G	0.0221214	-0.0088	0.0025	0.00330954	0.0066	0.0044
rs77578010	G	A	-0.0363034	0.0047	0.0035	0.00389078	-0.0008	0.0052
rs780094	T	C	0.0202561	-0.0167	0.0024	0.00329387	0.0037	0.0044
rs7853970	T	C	0.0223234	-0.009	0.0026	0.00325371	-0.0092	0.0044
rs7896371	T	C	0.020405	-0.002	0.0025	0.00325787	0.0036	0.0044
rs7905367	G	C	0.0271011	0.0014	0.0032	0.00391977	-0.0118	0.0055
rs913588	G	A	0.0188807	-0.0005	0.0025	0.00324455	-0.0084	0.0043
rs9408817	G	A	0.0411244	-0.005	0.0031	0.00345804	-0.0042	0.0046
